# Supplementary material for: The Anxious Mind: Examining the Conflicting Relationships Between Distinct Aspects of Social Anxiety and Social Cognition
Source: Behav Sci (Basel). 2026 Jul 19;16(7):1228. doi: 10.3390/bs16071228 (PMC13405778; doi:10.3390/bs16071228)
Supplement: Supplementary file 1 [file behavsci-16-01228-s001.zip]

Archive with 1 entries (1 files):
- behavsci-4364921-supplementary.pdf
